# Supplementary material for: Functional characterisation of long intergenic non-coding RNAs through genetic interaction profiling in Saccharomyces cerevisiae
Source: BMC Biol. 2016 Dec 7;14:106. doi: 10.1186/s12915-016-0325-7 (PMC5142380; doi:10.1186/s12915-016-0325-7)
Supplement: Additional file 1: Table S1. — Negative genetic interactions of all tested lincRNAs. (XLSX 35 kb) [file 12915_2016_325_MOESM1_ESM.xlsx]

## Sheet: Table S1 
Supplementary Table S1. Negative GIs of all tested lincRNAs
	TLC1 (116 NGIs)		EST1 (34 NGIs)		SUT457 (247 NGIs)		SUT014 (128 NGIs)		SUT451 (39 NGIs)		SUT469 (88 NGIs)		SUT042 (30 NGIs)		SUT123 (74 NGIs)
	Systematic name	Standard name	Systematic name	Standard name	Systematic name	Standard name	Systematic name	Standard name	Systematic name	Standard name	Systematic name	Standard name	Systematic name	Standard name	Systematic name	Standard name
1	YAL056W	GPB2	YDL080C	THI3	YAL014C	SYN8	YBL031W	SHE1	YBR023C	CHS3	YAL055W	PEX22	YAL066W	YAL066W	YBL094C	YBL094C
2	YAL068C	PAU8	YDR455C	YDR455C	YBL003C	HTA2	YBR023C	CHS3	YBR292C	YBR292C	YBL031W	SHE1	YBL107C	MIX23	YBR023C	CHS3
3	YBL001C	ECM15	YDR463W	STP1	YBL011W	SCT1	YBR092C	PHO3	YDR440W	DOT1	YBR023C	CHS3	YDL062W	YDL062W	YBR106W	PHO88
4	YBL003C	HTA2	YDR530C	APA2	YBL031W	SHE1	YBR095C	RXT2	YDR459C	PFA5	YBR032W	YBR032W	YDL077C	VAM6	YCL037C	SRO9
5	YBL031W	SHE1	YDR533C	HSP31	YBL032W	HEK2	YBR103W	SIF2	YDR463W	STP1	YBR170C	NPL4	YDL156W	CMR1	YDR316W	OMS1
6	YBL055C	YBL055C	YDR535C	YDR535C	YBL072C	RPS8A	YBR132C	AGP2	YER061C	CEM1	YBR171W	SEC66	YDL172C	YDL172C	YDR426C	YDR426C
7	YBL056W	PTC3	YDR536W	STL1	YBL078C	ATG8	YBR200W	BEM1	YFL013W-A	YFL013W-A	YCR028C-A	RIM1	YDL173W	PAR32	YDR428C	BNA7
8	YBL094C	YBL094C	YEL059W	HHY1	YBL096C	YBL096C	YDL074C	BRE1	YFL033C	RIM15	YDL078C	MDH3	YDL177C	YDL177C	YDR430C	CYM1
9	YBR072W	HSP26	YEL066W	HPA3	YBR006W	UGA2	YDR004W	RAD57	YHL023C	NPR3	YDR004W	RAD57	YDL179W	PCL9	YDR431W	YDR431W
10	YBR076W	ECM8	YEL071W	DLD3	YBR008C	FLR1	YDR207C	UME6	YIL071C	PCI8	YDR075W	PPH3	YDR455C	YDR455C	YDR435C	PPM1
11	YBR106W	PHO88	YER033C	ZRG8	YBR023C	CHS3	YDR317W	HIM1	YKL204W	EAP1	YDR076W	RAD55	YDR459C	PFA5	YDR436W	PPZ2
12	YBR118W	TEF2	YER061C	CEM1	YBR032W	YBR032W	YDR336W	MRX8	YKR066C	CCP1	YDR080W	VPS41	YDR463W	STP1	YDR438W	THI74
13	YBR146W	MRPS9	YER074W	RPS24A	YBR201W	DER1	YDR375C	BCS1	YLR125W	YLR125W	YDR123C	INO2	YDR503C	LPP1	YDR439W	LRS4
14	YBR213W	MET8	YER095W	RAD51	YBR215W	HPC2	YDR423C	CAD1	YLR192C	HCR1	YDR207C	UME6	YER151C	UBP3	YDR447C	RPS17B
15	YBR215W	HPC2	YER128W	VFA1	YBR223C	TDP1	YDR426C	YDR426C	YLR209C	PNP1	YDR274C	YDR274C	YFL013W-A	YFL013W-A	YDR451C	YHP1
16	YBR294W	SUL1	YER131W	RPS26B	YBR294W	SUL1	YDR440W	DOT1	YLR320W	MMS22	YDR375C	BCS1	YFL033C	RIM15	YDR452W	PPN1
17	YCL010C	SGF29	YER151C	UBP3	YCL001W	RER1	YDR463W	STP1	YLR415C	YLR415C	YDR440W	DOT1	YFL036W	RPO41	YDR453C	TSA2
18	YCL016C	DCC1	YFL003C	MSH4	YCL001W-A	YCL001W-A	YDR469W	SDC1	YLR418C	CDC73	YDR455C	YDR455C	YFR010W	UBP6	YDR455C	YDR455C
19	YCL037C	SRO9	YFL013W-A	YFL013W-A	YCL002C	YCL002C	YDR485C	VPS72	YLR437C	DIF1	YDR459C	PFA5	YJR117W	STE24	YDR458C	HEH2
20	YCR043C	YCR043C	YFL052W	ZNF1	YCL006C	YCL006C	YER151C	UBP3	YLR438W	CAR2	YDR463W	STP1	YKL132C	RMA1	YER056C	FCY2
21	YDR004W	RAD57	YFR010W	UBP6	YCL009C	ILV6	YER153C	PET122	YMR158W-A	YMR158W-A	YDR469W	SDC1	YNL165W	YNL165W	YER061C	CEM1
22	YDR162C	NBP2	YGL105W	ARC1	YCL011C	GBP2	YER161C	SPT2	YMR294W-A	YMR294W-A	YER061C	CEM1	YOL004W	SIN3	YER062C	GPP2
23	YDR375C	BCS1	YGL115W	SNF4	YCL012W	YCL012W	YER164W	CHD1	YNL056W	OCA2	YER092W	IES5	YOL018C	TLG2	YER063W	THO1
24	YDR440W	DOT1	YGL153W	PEX14	YCL013W	YCL013W	YER177W	BMH1	YNL111C	CYB5	YER119C-A	YER119C-A	YOL035C	YOL035C	YER064C	VHR2
25	YDR455C	YDR455C	YGR118W	RPS23A	YCL014W	BUD3	YER178W	PDA1	YNL299W	TRF5	YER178W	PDA1	YOL081W	IRA2	YER065C	ICL1
26	YDR463W	STP1	YML032C	RAD52	YCL016C	DCC1	YFL010C	WWM1	YNR018W	RCF2	YFL003C	MSH4	YOL086C	ADH1	YER066W	RRT13
27	YDR513W	GRX2	YMR106C	YKU80	YCL022C	YCL022C	YFL013C	IES1	YOL004W	SIN3	YFL010C	WWM1	YOR184W	SER1	YER077C	MRX1
28	YDR530C	APA2	YMR244W	YMR244W	YCL023C	YCL023C	YFL013W-A	YFL013W-A	YOL035C	YOL035C	YFL013W-A	YFL013W-A	YOR297C	TIM18	YER151C	UBP3
29	YDR535C	YDR535C	YMR279C	YMR279C	YCL024W	KCC4	YGL045W	RIM8	YOL086C	ADH1	YFR056C	YFR056C	YPR062W	FCY1	YER152C	YER152C
30	YDR536W	STL1	YMR284W	YKU70	YCL025C	AGP1	YGL049C	TIF4632	YOL116W	MSN1	YGL042C	YGL042C	YPR076W	YPR076W	YER153C	PET122
31	YEL056W	HAT2	YNL165W	YNL165W	YCL026C	YCL026C	YGL127C	SOH1	YOR196C	LIP5	YGL046W	YGL046W			YER155C	BEM2
32	YEL059W	HHY1	YOR297C	TIM18	YCL026C-A	FRM2	YGL149W	YGL149W	YOR275C	RIM20	YGL081W	YGL081W			YER156C	YER156C
33	YEL066W	HPA3	YPL055C	LGE1	YCL027W	FUS1	YGL202W	ARO8	YOR297C	TIM18	YGL115W	SNF4			YER158C	YER158C
34	YEL067C	YEL067C	YPL250C	ATG41	YCL028W	RNQ1	YHR041C	SRB2	YOR312C	RPL20B	YGL214W	YGL214W			YER164W	CHD1
35	YEL068C	YEL068C			YCL029C	BIK1	YHR162W	MPC2	YPL250C	ATG41	YGL243W	TAD1			YER166W	DNF1
36	YEL071W	DLD3			YCL035C	GRX1	YIL060W	YIL060W	YPL261C	YPL261C	YGR055W	MUP1			YER170W	ADK2
37	YER016W	BIM1			YCL044C	MGR1	YIL067C	YIL067C	YPR075C	OPY2	YGR229C	SMI1			YER173W	RAD24
38	YER033C	ZRG8			YDR004W	RAD57	YJR074W	MOG1	YPR076W	YPR076W	YHR030C	SLT2			YER174C	GRX4
39	YER074W	RPS24A			YDR018C	YDR018C	YKL137W	CMC1	YPR179C	HDA3	YIL159W	BNR1			YER175C	TMT1
40	YER092W	IES5			YDR025W	RPS11A	YKL157W	APE2			YJL066C	MPM1			YER176W	ECM32
41	YER095W	RAD51			YDR058C	TGL2	YKL204W	EAP1			YJL123C	MTC1			YER183C	FAU1
42	YER117W	RPL23B			YDR059C	UBC5	YKR098C	UBP11			YKL069W	YKL069W			YER184C	TOG1
43	YER118C	SHO1			YDR063W	AIM7	YLR024C	UBR2			YKL204W	EAP1			YER185W	PUG1
44	YER128W	VFA1			YDR072C	IPT1	YLR038C	COX12			YLL002W	RTT109			YFL010C	WWM1
45	YER131W	RPS26B			YDR089W	VTC5	YLR055C	SPT8			YLL029W	FRA1			YFL013C	IES1
46	YER151C	UBP3			YDR094W	YDR094W	YLR084C	RAX2			YLL042C	ATG10			YGL045W	RIM8
47	YER177W	BMH1			YDR123C	INO2	YLR114C	AVL9			YLR038C	COX12			YGL046W	YGL046W
48	YER178W	PDA1			YDR148C	KGD2	YLR184W	YLR184W			YLR055C	SPT8			YGL067W	NPY1
49	YFL003C	MSH4			YDR158W	HOM2	YLR188W	MDL1			YLR056W	ERG3			YGL136C	MRM2
50	YFL007W	BLM10			YDR169C	STB3	YLR191W	PEX13			YLR185W	RPL37A			YGL198W	YIP4
51	YFL013C	IES1			YDR207C	UME6	YLR192C	HCR1			YLR188W	MDL1			YGR028W	MSP1
52	YFL013W-A	YFL013W-A			YDR251W	PAM1	YLR200W	YKE2			YLR190W	MMR1			YGR059W	SPR3
53	YFL036W	RPO41			YDR253C	MET32	YLR218C	COA4			YLR192C	HCR1			YGR080W	TWF1
54	YFL052W	ZNF1			YDR257C	RKM4	YLR261C	VPS63			YLR218C	COA4			YHR033W	YHR033W
55	YFR010W	UBP6			YDR265W	PEX10	YLR414C	PUN1			YLR239C	LIP2			YIL054W	YIL054W
56	YGL042C	YGL042C			YDR272W	GLO2	YML009c	MRPL39			YLR393W	ATP10			YIR002C	MPH1
57	YGL045W	RIM8			YDR274C	YDR274C	YML010C-B	YML010C-B			YML035C	AMD1			YJL070C	YJL070C
58	YGL046W	YGL046W			YDR281C	PHM6	YML026C	RPS18B			YMR116C	ASC1			YJL123C	MTC1
59	YGL136C	MRM2			YDR282C	MRX10	YML030W	RCF1			YMR143W	RPS16A			YJL218W	YJL218W
60	YGL162W	SUT1			YDR360W	OPI7	YML032C	RAD52			YMR207C	HFA1			YJR077C	MIR1
61	YGL163C	RAD54			YDR372C	VPS74	YML035C	AMD1			YMR224C	MRE11			YLR192C	HCR1
62	YGL167C	PMR1			YDR375C	BCS1	YML041C	VPS71			YMR256C	COX7			YLR199C	PBA1
63	YGL176C	YGL176C			YDR392W	SPT3	YML066C	SMA2			YNL120C	YNL120C			YLR297W	YLR297W
64	YGR027C	RPS25A			YDR393W	SHE9	YML090W	YML090W			YNL215W	IES2			YML013C-A	YML013C-A
65	YGR055W	MUP1			YDR399W	HPT1	YML128C	MSC1			YNL235C	YNL235C			YML102C-A	YML102C-A
66	YGR097W	ASK10			YDR408C	ADE8	YML129C	COX14			YNL236W	SIN4			YMR031W-A	YMR031W-A
67	YGR229C	SMI1			YDR426C	YDR426C	YMR006C	PLB2			YNL249C	MPA43			YNL277W	MET2
68	YGR260W	TNA1			YDR440W	DOT1	YMR007W	YMR007W			YNL292W	PUS4			YNL292W	PUS4
69	YHL027W	RIM101			YDR461W	MFA1	YMR019W	STB4			YNR010W	CSE2			YNR006W	VPS27
70	YHR030C	SLT2			YDR463W	STP1	YMR022W	UBC7			YOL009C	MDM12			YOR101W	RAS1
71	YHR033W	YHR033W			YDR514C	YDR514C	YMR026C	PEX12			YOL018C	TLG2			YOR297C	TIM18
72	YJL049W	CHM7			YEL066W	HPA3	YMR031W-A	YMR031W-A			YOL029C	YOL029C			YPL055C	LGE1
73	YJL066C	MPM1			YEL067C	YEL067C	YMR104C	YPK2			YOL116W	MSN1			YPL174C	NIP100
74	YJL070C	YJL070C			YER061C	CEM1	YMR133W	REC114			YOR026W	BUB3			YPL262W	FUM1
75	YJL204C	RCY1			YER092W	IES5	YMR135C	GID8			YOR035C	SHE4
76	YJR077C	MIR1			YER119C-A	YER119C-A	YMR224C	MRE11			YOR083W	WHI5
77	YJR088C	EMC2			YER124C	DSE1	YMR225C	MRPL44			YOR101W	RAS1
78	YLR056W	ERG3			YER142C	MAG1	YMR237W	BCH1			YOR106W	VAM3
79	YLR070C	XYL2			YER153C	PET122	YMR282C	AEP2			YOR179C	SYC1
80	YLR184W	YLR184W			YFL003C	MSH4	YNL003C	PET8			YOR221C	MCT1
81	YLR199C	PBA1			YFL010C	WWM1	YNL004W	HRB1			YOR297C	TIM18
82	YLR297W	YLR297W			YFL036W	RPO41	YNL009W	IDP3			YPL261C	YPL261C
83	YLR388W	RPS29A			YGL028C	SCW11	YNL012W	SPO1			YPL262W	FUM1
84	YML013C-A	YML013C-A			YGL036W	YGL036W	YNL015W	PBI2			YPR008W	HAA1
85	YML035C	AMD1			YGL054C	ERV14	YNL054W	VAC7			YPR089W	YPR089W
86	YMR019W	STB4			YGL105W	ARC1	YNL098C	RAS2			YPR096C	YPR096C
87	YMR106C	YKU80			YGL127C	SOH1	YNL116W	DMA2			YPR141C	KAR3
88	YMR207C	HFA1			YGL147C	RPL9A	YNL119W	NCS2			YPR172W	YPR172W
89	YMR225C	MRPL44			YGL162W	SUT1	YNL120C	YNL120C
90	YMR284W	YKU70			YGL177W	YGL177W	YNL123W	NMA111
91	YNL003C	PET8			YGL180W	ATG1	YNL169C	PSD1
92	YNL097C	PHO23			YGL212W	VAM7	YNL224C	SQS1
93	YNL116W	DMA2			YGL259W	YPS5	YNL234W	YNL234W
94	YNL119W	NCS2			YGL260W	YGL260W	YNL235C	YNL235C
95	YNL120C	YNL120C			YGR014W	MSB2	YNL241C	ZWF1
96	YNL121C	TOM70			YGR015C	YGR015C	YNL249C	MPA43
97	YNL215W	IES2			YGR023W	MTL1	YNL299W	TRF5
98	YNL235C	YNL235C			YGR028W	MSP1	YNL315C	ATP11
99	YNL255C	GIS2			YGR080W	TWF1	YNR005C	YNR005C
100	YNL302C	RPS19B			YGR081C	SLX9	YNR010W	CSE2
101	YNR005C	YNR005C			YGR148C	RPL24B	YOL012C	HTZ1
102	YNR006W	VPS27			YGR223C	HSV2	YOL015W	IRC10
103	YNR010W	CSE2			YGR254W	ENO1	YOL030W	GAS5
104	YNR019W	ARE2			YHL023C	NPR3	YOL035C	YOL035C
105	YOL004W	SIN3			YHR031C	RRM3	YOL036W	YOL036W
106	YOR026W	BUB3			YHR108W	GGA2	YOL039W	RPP2A
107	YOR030W	DFG16			YHR116W	COX23	YOL042W	NGL1
108	YOR179C	SYC1			YIL067C	YIL067C	YOL044W	PEX15
109	YOR275C	RIM20			YIL125W	KGD1	YOL126C	MDH2
110	YOR297C	TIM18			YIL132C	CSM2	YOL131W	YOL131W
111	YPL055C	LGE1			YIL159W	BNR1	YOL132W	GAS4
112	YPL105C	SYH1			YJL051W	IRC8	YOL137W	BSC6
113	YPL261C	YPL261C			YJL067W	YJL067W	YOL141W	PPM2
114	YPR141C	KAR3			YJL106W	IME2	YOL147C	PEX11
115	YPR167C	MET16			YJL115W	ASF1	YOL150C	YOL150C
116	YPR172W	YPR172W			YJL123C	MTC1	YOR026W	BUB3
117					YJL145W	SFH5	YOR068C	VAM10
118					YJL160C	PIR5	YOR082C	YOR082C
119					YJR034W	PET191	YOR083W	WHI5
120					YJR137C	MET5	YOR125C	CAT5
121					YKL068W	NUP100	YOR195W	SLK19
122					YKL103C	APE1	YOR221C	MCT1
123					YKL167C	MRP49	YOR297C	TIM18
124					YKL199C	YKL199C	YOR309C	YOR309C
125					YKL204W	EAP1	YOR311C	DGK1
126					YKR065C	PAM17	YPL055C	LGE1
127					YLL049W	LDB18	YPR013C	CMR3
128					YLR032W	RAD5	YPR078C	YPR078C
129					YLR055C	SPT8
130					YLR056W	ERG3
131					YLR072W	LAM6
132					YLR084C	RAX2
133					YLR218C	COA4
134					YLR239C	LIP2
135					YLR261C	VPS63
136					YLR262C	YPT6
137					YLR334C	YLR334C
138					YLR346C	CIS1
139					YLR394W	CST9
140					YLR418C	CDC73
141					YML028W	TSA1
142					YML030W	RCF1
143					YML032C	RAD52
144					YML035C-A	YML035C-A
145					YML036W	CGI121
146					YML042W	CAT2
147					YML048W-A	YML048W-A
148					YML066C	SMA2
149					YML102C-A	YML102C-A
150					YMR003W	AIM34
151					YMR020W	FMS1
152					YMR031W-A	YMR031W-A
153					YMR120C	ADE17
154					YMR181C	YMR181C
155					YMR186W	HSC82
156					YMR209C	YMR209C
157					YMR216C	SKY1
158					YMR224C	MRE11
159					YMR225C	MRPL44
160					YMR256C	COX7
161					YMR304W	UBP15
162					YNL012W	SPO1
163					YNL020C	ARK1
164					YNL021W	HDA1
165					YNL032W	SIW14
166					YNL120C	YNL120C
167					YNL135C	FPR1
168					YNL136W	EAF7
169					YNL190W	YNL190W
170					YNL219C	ALG9
171					YNL224C	SQS1
172					YNL236W	SIN4
173					YNL237W	YTP1
174					YNL241C	ZWF1
175					YNL249C	MPA43
176					YNL253W	TEX1
177					YNL254C	RTC4
178					YNL255C	GIS2
179					YNL257C	SIP3
180					YNL275W	BOR1
181					YNL277W	MET2
182					YNL292W	PUS4
183					YNL299W	TRF5
184					YNL320W	YNL320W
185					YNR001C	CIT1
186					YNR010W	CSE2
187					YNR018W	RCF2
188					YNR019W	ARE2
189					YNR025C	YNR025C
190					YOL009C	MDM12
191					YOL013W-A	YOL013W-A
192					YOL029C	YOL029C
193					YOL039W	RPP2A
194					YOL042W	NGL1
195					YOL086C	ADH1
196					YOL090W	MSH2
197					YOL091W	SPO21
198					YOL106W	YOL106W
199					YOL132W	GAS4
200					YOL137W	BSC6
201					YOL152W	FRE7
202					YOL155C	HPF1
203					YOR030W	DFG16
204					YOR035C	SHE4
205					YOR043W	WHI2
206					YOR058C	ASE1
207					YOR061W	CKA2
208					YOR065W	CYT1
209					YOR069W	VPS5
210					YOR082C	YOR082C
211					YOR083W	WHI5
212					YOR101W	RAS1
213					YOR115C	TRS33
214					YOR132W	VPS17
215					YOR140W	SFL1
216					YOR185C	GSP2
217					YOR188W	MSB1
218					YOR191W	ULS1
219					YOR221C	MCT1
220					YOR275C	RIM20
221					YOR277C	YOR277C
222					YOR286W	RDL2
223					YOR297C	TIM18
224					YOR325W	YOR325W
225					YOR350C	MNE1
226					YPL033C	SRL4
227					YPL036W	PMA2
228					YPL041C	MRX11
229					YPL109C	YPL109C
230					YPL110C	GDE1
231					YPL147W	PXA1
232					YPL155C	KIP2
233					YPL172C	COX10
234					YPL174C	NIP100
235					YPL227C	ALG5
236					YPL232W	SSO1
237					YPL248C	GAL4
238					YPL261C	YPL261C
239					YPL262W	FUM1
240					YPL264C	YPL264C
241					YPR046W	MCM16
242					YPR064W	YPR064W
243					YPR069C	SPE3
244					YPR070W	MED1
245					YPR122W	AXL1
246					YPR145W	ASN1
247					YPR196W	YPR196W
	*Bold letters indigate repeated NGIs
