# Supplementary material for: Functional characterisation of long intergenic non-coding RNAs through genetic interaction profiling in Saccharomyces cerevisiae
Source: BMC Biol. 2016 Dec 7;14:106. doi: 10.1186/s12915-016-0325-7 (PMC5142380; doi:10.1186/s12915-016-0325-7)
Supplement: Additional file 2: Table S2. — Positive genetic interactions of all tested lincRNAs. (XLSX 45 kb) [file 12915_2016_325_MOESM2_ESM.xlsx]

## Sheet: Table S2 
Supplementary Table S2. Positive GIs of all tested lincRNAs
	TLC1 (261 PGIs)		EST1 (71 PGIs)		SUT457 (272 PGIs)		SUT014 (191 PGIs)		SUT451 (171 PGIs)		SUT469 (153 PGIs)		SUT042 (138 PGIs)		SUT123 (146 PGIs)
	Systematic name	Standard name	Systematic name	Standard name	Systematic name	Standard name	Systematic name	Standard name	Systematic name	Standard name	Systematic name	Standard name	Systematic name	Standard name	Systematic name	Standard name
1	YAL002W	VPS8	YAL066W	YAL066W	YAL002W	VPS8	YAL002W	VPS8	YBL079W	NUP170	YBL046W	PSY4	YAR050W	FLO1	YBL039C	URA7
2	YAL004W	YAL004W	YBL015W	ACH1	YAL045C	YAL045C	YAL026C	DRS2	YBR061C	TRM7	YBL079W	NUP170	YBL016W	FUS3	YBL046W	PSY4
3	YAL005C	SSA1	YBR084C-A	RPL19A	YAL066W	YAL066W	YAL030W	SNC1	YBR170C	NPL4	YBL103C	RTG3	YBL072C	RPS8A	YBR019C	GAL10
4	YAL007C	ERP2	YBR283C	SSH1	YBL001C	ECM15	YAL043C-A	YAL043C-A	YCR009C	RVS161	YBR093C	PHO5	YBL095W	MRX3	YBR098W	MMS4
5	YAL014C	SYN8	YCL025C	AGP1	YBL046W	PSY4	YAL053W	FLC2	YCR024C-A	PMP1	YBR106W	PHO88	YBR005W	RCR1	YBR171W	SEC66
6	YAL015C	NTG1	YDL076C	RXT3	YBL103C	RTG3	YAL056W	YAL056W	YDL065C	PEX19	YBR115C	LYS2	YBR061C	TRM7	YBR175W	SWD3
7	YAL017W	PSK1	YDL136W	RPL35B	YBR005W	RCR1	YAL058C-A	GPB2	YDL232W	OST4	YBR118W	TEF2	YBR126C	TPS1	YBR283C	SSH1
8	YAL022C	FUN26	YDL180W	YDL180W	YBR019C	GAL10	YAL058W	CNE1	YER001W	MNN1	YBR200W	BEM1	YBR161W	CSH1	YBR294W	SUL1
9	YAL028W	FRT2	YDL182W	LYS20	YBR077C	SLM4	YBL051C	PIN4	YER002W	NOP16	YBR223C	TDP1	YBR170C	NPL4	YCL009C	ILV6
10	YAL029C	MYO4	YDL192W	ARF1	YBR118W	TEF2	YBL064C	PRX1	YER004W	FMP52	YBR266C	SLM6	YBR171W	SEC66	YCL010C	SGF29
11	YAL030W	SNC1	YDR393W	SHE9	YBR128C	ATG14	YBL067C	UBP13	YER005W	YND1	YBR267W	REI1	YBR174C	YBR174C	YCR043C	YCR043C
12	YAL031C	GIP4	YER001W	MNN1	YBR131W	CCZ1	YBL068W	PRS4	YER007C-A	TMA20	YBR289W	SNF5	YBR213W	MET8	YCR044C	PER1
13	YAL045C	YAL045C	YER002W	NOP16	YBR214W	SDS24	YBL072C	RPS8A	YER007W	PAC2	YCL010C	SGF29	YBR255W	MTC4	YDL033C	SLM3
14	YAR003W	SWD1	YER004W	FMP52	YBR250W	SPO23	YBL079W	NUP170	YER010C	YER010C	YCL025C	AGP1	YBR294W	SUL1	YDL048C	STP4
15	YAR047C	YAR047C	YER005W	YND1	YBR269C	SDH8	YBR166C	TYR1	YER011W	TIR1	YCL032W	STE50	YCL009C	ILV6	YDL056W	MBP1
16	YBL028C	YBL028C	YER007C-A	TMA20	YBR280C	SAF1	YBR168W	PEX32	YER019C-A	SBH2	YCR053W	THR4	YCL032W	STE50	YDL136W	RPL35B
17	YBL029W	YBL029W	YER007W	PAC2	YBR281C	DUG2	YBR169C	SSE2	YER019W	ISC1	YDL013W	SLX5	YCR043C	YCR043C	YDL174C	DLD1
18	YBL032W	HEK2	YER010C	YER010C	YBR283C	SSH1	YBR170C	NPL4	YER020W	GPA2	YDL061C	RPS29B	YDR004W	RAD57	YDL175C	AIR2
19	YBL046W	PSY4	YER031C	YPT31	YBR286W	APE3	YBR172C	SMY2	YER089C	PTC2	YDL074C	BRE1	YDR080W	VPS41	YDR024W	FYV1
20	YBL049W	MOH1	YER032W	FIR1	YBR287W	YBR287W	YBR174C	YBR174C	YFL003C	MSH4	YDL077C	VAM6	YDR149C	YDR149C	YDR025W	RPS11A
21	YBL051C	PIN4	YFR032C-A	RPL29	YBR288C	APM3	YBR175W	SWD3	YGL049C	TIF4632	YDL173W	PAR32	YDR150W	NUM1	YDR057W	YOS9
22	YBL052C	SAS3	YGL219C	MDM34	YBR290W	BSD2	YBR176W	ECM31	YGL152C	YGL152C	YDL182W	LYS20	YDR161W	ACL4	YDR150W	NUM1
23	YBL063W	KIP1	YHL031C	GOS1	YBR291C	CTP1	YBR180W	DTR1	YGL252C	RTG2	YDL184C	RPL41A	YDR274C	YDR274C	YDR161W	ACL4
24	YBL064C	PRX1	YJL070C	YJL070C	YBR292C	YBR292C	YBR181C	RPS6B	YHR193C	EGD2	YDL192W	ARF1	YDR378C	LSM6	YDR162C	NBP2
25	YBL107C	MIX23	YJL136C	RPS21B	YBR293W	VBA2	YBR189W	RPS9B	YIL070C	MAM33	YDR128W	MTC5	YDR461W	MFA1	YDR244W	PEX5
26	YBR098W	MMS4	YJR059W	PTK2	YBR295W	PCA1	YBR204C	LDH1	YJL029C	VPS53	YDR156W	RPA14	YER001W	MNN1	YDR245W	MNN10
27	YBR119W	MUD1	YJR139C	HOM6	YBR296C	PHO89	YBR209W	YBR209W	YJL036W	SNX4	YDR159W	SAC3	YER002W	NOP16	YDR265W	PEX10
28	YBR128C	ATG14	YKL110C	KTI12	YBR297W	MAL33	YBR266C	SLM6	YJL066C	MPM1	YDR161W	ACL4	YER004W	FMP52	YDR281C	PHM6
29	YBR130C	SHE3	YKL157W	APE2	YBR298C	MAL31	YDR125C	ECM18	YKL031W	YKL031W	YDR162C	NBP2	YER005W	YND1	YDR393W	SHE9
30	YBR131W	CCZ1	YKL184W	SPE1	YBR300C	YBR300C	YER001W	MNN1	YKL046C	DCW1	YDR174W	HMO1	YER007C-A	TMA20	YDR406W	PDR15
31	YBR134W	YBR134W	YKR001C	VPS1	YBR301W	PAU24	YER002W	NOP16	YKL048C	ELM1	YDR179C	CSN9	YER007W	PAC2	YDR514C	YDR514C
32	YBR137W	YBR137W	YLR015W	BRE2	YCL069W	VBA3	YER004W	FMP52	YKL139W	CTK1	YDR282C	MRX10	YER010C	YER010C	YDR530C	APA2
33	YBR138C	YBR138C	YLR055C	SPT8	YCR061W	YCR061W	YER005W	YND1	YKL157W	APE2	YDR289C	RTT103	YER011W	TIR1	YEL001C	IRC22
34	YBR145W	ADH5	YLR056W	ERG3	YCR073W-A	SOL2	YER007C-A	TMA20	YKL159C	RCN1	YDR290W	YDR290W	YER019C-A	SBH2	YEL004W	YEA4
35	YBR148W	YSW1	YLR073C	RFU1	YCR075C	ERS1	YER007W	PAC2	YKL160W	ELF1	YDR291W	HRQ1	YER019W	ISC1	YEL005C	VAB2
36	YBR149W	ARA1	YLR077W	FMP25	YCR076C	FUB1	YER010C	YER010C	YKL197C	PEX1	YDR388W	RVS167	YER020W	GPA2	YEL006W	YEA6
37	YBR150C	TBS1	YLR089C	ALT1	YCR077C	PAT1	YER011W	TIR1	YKL220C	FRE2	YDR421W	ARO80	YER089C	PTC2	YEL007W	MIT1
38	YBR151W	APD1	YLR119W	SRN2	YCR089W	FIG2	YER016W	BIM1	YKR027W	BCH2	YDR422C	SIP1	YER092W	IES5	YEL008W	YEL008W
39	YBR156C	SLI15	YLR188W	MDL1	YCR105W	ADH7	YER019W	ISC1	YKR036C	CAF4	YDR493W	MZM1	YFL013C	IES1	YEL010W	YEL010W
40	YBR161W	CSH1	YLR191W	PEX13	YDL019C	OSH2	YER020W	GPA2	YKR040C	YKR040C	YDR502C	SAM2	YGL149W	YGL149W	YEL011W	GLC3
41	YBR169C	SSE2	YLR287C-A	RPS30A	YDL025C	RTK1	YER024W	YAT2	YKR041W	YKR041W	YDR515W	SLF1	YGL214W	YGL214W	YEL012W	UBC8
42	YBR201W	DER1	YLR346C	CIS1	YDL036C	PUS9	YER032W	FIR1	YLR048W	RPS0B	YEL003W	GIM4	YGL252C	RTG2	YEL014C	YEL014C
43	YBR212W	NGR1	YLR384C	IKI3	YDL037C	BSC1	YGL141W	HUL5	YLR054C	OSW2	YEL004W	YEA4	YGR163W	GTR2	YEL016C	NPP2
44	YBR223C	TDP1	YLR406C	RPL31B	YDL039C	PRM7	YGL147C	RPL9A	YLR057W	MNL2	YEL005C	VAB2	YGR239C	PEX21	YEL017W	GTT3
45	YBR235W	VHC1	YML101C-A	YML101C-A	YDL051W	LHP1	YGL168W	HUR1	YLR070C	XYL2	YEL006W	YEA6	YGR260W	TNA1	YEL028W	YEL028W
46	YBR250W	SPO23	YMR165C	PAH1	YDL052C	SLC1	YGL252C	RTG2	YLR073C	RFU1	YEL007W	MIT1	YHR030C	SLT2	YEL030W	ECM10
47	YCL025C	AGP1	YMR275C	BUL1	YDL053C	PBP4	YGR101W	PCP1	YLR077W	FMP25	YEL008W	YEL008W	YHR031C	RRM3	YER001W	MNN1
48	YCL036W	GFD2	YNL069C	RPL16B	YDL054C	MCH1	YGR122C-A	YGR122C-A	YLR172C	DPH5	YEL010W	YEL010W	YHR032W	ERC1	YER004W	FMP52
49	YCL049C	YCL049C	YNL098C	RAS2	YDL056W	MBP1	YGR254W	ENO1	YLR173W	YLR173W	YEL011W	GLC3	YHR146W	CRP1	YER005W	YND1
50	YCR089W	FIG2	YNL199C	GCR2	YDL062W	YDL062W	YGR255C	COQ6	YLR176C	RFX1	YEL012W	UBC8	YHR193C	EGD2	YER007C-A	TMA20
51	YDL013W	SLX5	YNL219C	ALG9	YDL065C	PEX19	YHL039W	EFM1	YLR183C	TOS4	YEL013W	VAC8	YIL035C	CKA1	YER007W	PAC2
52	YDL048C	STP4	YNL223W	ATG4	YDL066W	IDP1	YIL076W	SEC28	YLR184W	YLR184W	YEL014C	YEL014C	YIL036W	CST6	YER010C	YER010C
53	YDL083C	RPS16B	YNL224C	SQS1	YDL071C	YDL071C	YJL022W	YJL022W	YLR188W	MDL1	YEL015W	EDC3	YIL049W	DFG10	YER011W	TIR1
54	YDL110C	TMA17	YNL234W	YNL234W	YDL076C	RXT3	YJL029C	VPS53	YLR189C	ATG26	YEL016C	NPP2	YIL070C	MAM33	YER019C-A	SBH2
55	YDL136W	RPL35B	YNL237W	YTP1	YDL100C	GET3	YJL123C	MTC1	YLR191W	PEX13	YEL017C-A	PMP2	YIL162W	SUC2	YER019W	ISC1
56	YDL192W	ARF1	YNL242W	ATG2	YDL133C-A	RPL41B	YJR040W	GEF1	YLR199C	PBA1	YEL017W	GTT3	YJL029C	VPS53	YER020W	GPA2
57	YDR090C	YDR090C	YNL253W	TEX1	YDL144C	YDL144C	YJR087W	YJR087W	YLR282C	YLR282C	YEL020C	PXP1	YJL036W	SNX4	YER024W	YAT2
58	YDR102C	YDR102C	YNL254C	RTC4	YDL154W	MSH5	YJR100C	AIM25	YLR284C	ECI1	YEL023C	YEL023C	YJL049W	CHM7	YER027C	GAL83
59	YDR158W	HOM2	YNL274C	GOR1	YDL155W	CLB3	YJR103W	URA8	YLR296W	YLR296W	YEL025C	YEL025C	YJL066C	MPM1	YER028C	MIG3
60	YDR215C	YDR215C	YNL278W	CAF120	YDL157C	YDL157C	YKL065C	YET1	YLR299W	ECM38	YEL028W	YEL028W	YJL089W	SIP4	YER033C	ZRG8
61	YDR315C	IPK1	YNL294C	RIM21	YDL167C	NRP1	YKL114C	APN1	YLR300W	EXG1	YEL030W	ECM10	YJL206C	YJL206C	YER034W	YER034W
62	YDR493W	MZM1	YNR005C	YNR005C	YDL169C	UGX2	YLL046C	RNP1	YLR313C	SPH1	YEL031W	SPF1	YJR088C	EMC2	YER035W	EDC2
63	YDR502C	SAM2	YNR051C	BRE5	YDL170W	UGA3	YLL047W	YLL047W	YLR346C	CIS1	YEL033W	MTC7	YKL031W	YKL031W	YER038W-A	FMP49
64	YDR515W	SLF1	YOL031C	SIL1	YDL171C	GLT1	YLL048C	YBT1	YLR390W-A	CCW14	YEL037C	RAD23	YKL046C	DCW1	YER039C	HVG1
65	YER001W	MNN1	YOL081W	IRA2	YDL172C	YDL172C	YLR011W	LOT6	YLR393W	ATP10	YEL038W	UTR4	YKL048C	ELM1	YER039C-A	YER039C-A
66	YER004W	FMP52	YOL129W	VPS68	YDL173W	PAR32	YLR089C	ALT1	YLR401C	DUS3	YEL039C	CYC7	YKL137W	CMC1	YER041W	YEN1
67	YER005W	YND1	YOL132W	GAS4	YDL174C	DLD1	YLR092W	SUL2	YLR405W	DUS4	YEL040W	UTR2	YKL139W	CTK1	YER116C	SLX8
68	YER007C-A	TMA20	YOL138C	RTC1	YDL177C	YDL177C	YLR093C	NYV1	YLR406C	RPL31B	YEL041W	YEF1	YKL157W	APE2	YER119C	AVT6
69	YER007W	PAC2	YOR183W	FYV12	YDL178W	DLD2	YLR205C	HMX1	YML020W	YML020W	YEL042W	GDA1	YKL159C	RCN1	YER128W	VFA1
70	YER010C	YER010C	YPL023C	MET12	YDL180W	YDL180W	YLR207W	HRD3	YML026C	RPS18B	YEL043W	YEL043W	YKL160W	ELF1	YER130C	COM2
71	YER011W	TIR1	YPL178W	CBC2	YDL181W	INH1	YLR213C	CRR1	YML027W	YOX1	YEL047C	FRD1	YKR027W	BCH2	YER131W	RPS26B
72	YER020W	GPA2			YDL182W	LYS20	YLR220W	CCC1	YML028W	TSA1	YEL048C	TCA17	YKR036C	CAF4	YFL033C	RIM15
73	YER024W	YAT2			YDL183C	YDL183C	YLR221C	RSA3	YML033W	YML033W	YEL049W	PAU2	YKR040C	YKR040C	YFR012W	DCV1
74	YER028C	MIG3			YDL184C	RPL41A	YLR332W	MID2	YML034W	YML034W	YEL052W	AFG1	YKR041W	YKR041W	YFR015C	GSY1
75	YER031C	YPT31			YDL191W	RPL35A	YLR333C	RPS25B	YML035C	SRC1	YEL053C	MAK10	YLL014W	EMC6	YFR017C	IGD1
76	YER061C	CEM1			YDL199C	YDL199C	YLR334C	YLR334C	YML035C-A	AMD1	YEL057C	SDD1	YLL015W	BPT1	YFR020W	CSS2
77	YER065C	ICL1			YDL216C	RRI1	YLR345W	YLR345W	YML036W	CGI121	YEL059W	HHY1	YLL029W	FRA1	YFR024C	LSB3
78	YER066W	RRT13			YDR057W	YOS9	YLR360W	VPS38	YML048W-A	YML048W-A	YEL060C	PRB1	YLR048W	RPS0B	YGL060W	YBP2
79	YER119C	AVT6			YDR072C	IPT1	YLR415C	YLR415C	YML051W	GAL80	YEL062W	NPR2	YLR070C	XYL2	YGL062W	PYC1
80	YFR021W	ATG18			YDR120C	TRM1	YLR420W	URA4	YML102C-A	YML102C-A	YEL064C	AVT2	YLR131C	ACE2	YGL066W	SGF73
81	YFR032C-A	RPL29			YDR133C	YDR133C	YLR423C	ATG17	YML119W	YML119W	YER001W	MNN1	YLR172C	DPH5	YGL078C	DBP3
82	YGL066W	SGF73			YDR198C	RKM2	YLR425W	TUS1	YML121W	GTR1	YER002W	NOP16	YLR173W	YLR173W	YGL080W	MPC1
83	YGL127C	SOH1			YDR199W	YDR199W	YLR431C	ATG23	YMR007W	YMR007W	YER004W	FMP52	YLR184W	YLR184W	YGL084C	GUP1
84	YGL252C	RTG2			YDR242W	AMD2	YLR434C	YLR434C	YMR008C	PLB1	YER005W	YND1	YLR188W	MDL1	YGL086W	MAD1
85	YGL255W	ZRT1			YDR265W	PEX10	YLR438W	CAR2	YMR009W	ADI1	YER007C-A	TMA20	YLR191W	PEX13	YGL090W	LIF1
86	YGR077C	PEX8			YDR266C	HEL2	YML053C	YML053C	YMR016C	SOK2	YER007W	PAC2	YLR296W	YLR296W	YGL127C	SOH1
87	YGR092W	DBF2			YDR271C	YDR271C	YML054C	CYB2	YMR019W	STB4	YER010C	YER010C	YLR346C	CIS1	YGL149W	YGL149W
88	YGR178C	PBP1			YDR316W	OMS1	YML057W	YML057W	YMR020W	FMS1	YER011W	TIR1	YLR401C	DUS3	YGL202W	ARO8
89	YGR183C	QCR9			YDR378C	LSM6	YML058C-A	CMP2	YMR023C	MSS1	YER016W	BIM1	YLR410W	VIP1	YGL203C	KEX1
90	YGR196C	FYV8			YDR389W	SAC7	YML060W	OGG1	YMR025W	CSI1	YER019C-A	SBH2	YML020W	YML020W	YGL205W	POX1
91	YHL020C	OPI1			YDR401W	YDR401W	YML076C	WAR1	YMR029C	FAR8	YER019W	ISC1	YML035C	YML035C	YGL208W	SIP2
92	YHR008C	SOD2			YDR493W	MZM1	YMR034C	RCH1	YMR030W	RSF1	YER020W	GPA2	YML035C-A	AMD1	YGL210W	YPT32
93	YHR066W	SSF1			YER001W	MNN1	YMR040W	YET2	YMR119W-A	YMR119W-A	YER030W	CHZ1	YML119W	YML119W	YGL211W	NCS6
94	YHR081W	LRP1			YER002W	NOP16	YMR041C	ARA2	YMR121C	RPL15B	YER031C	YPT31	YML121W	GTR1	YGL212W	VAM7
95	YHR082C	KSP1			YER004W	FMP52	YMR044W	IOC4	YMR133W	REC114	YER046W	SPO73	YMR019W	STB4	YGL216W	KIP3
96	YHR116W	COX23			YER005W	YND1	YMR052C-A	YMR052C-A	YMR135C	GID8	YER089C	PTC2	YMR119W-A	YMR119W-A	YGL217C	YGL217C
97	YHR180W	YHR180W			YER007C-A	TMA20	YMR054W	STV1	YMR135W-A	YMR135W-A	YER116C	SLX8	YMR133W	REC114	YGL218W	YGL218W
98	YHR181W	SVP26			YER007W	PAC2	YMR145C	NDE1	YMR136W	GAT2	YFR010W	UBP6	YMR135C	GID8	YGL219C	MDM34
99	YHR198C	AIM18			YER010C	YER010C	YMR147W	YMR147W	YMR137C	PSO2	YGL024W	YGL024W	YMR145C	NDE1	YGL221C	NIF3
100	YHR200W	RPN10			YER011W	TIR1	YMR152W	YIM1	YMR140W	SIP5	YGL029W	CGR1	YMR207C	HFA1	YGL222C	EDC1
101	YHR203C	RPS4B			YER016W	BIM1	YMR155W	YMR155W	YMR141C	YMR141C	YGL136C	MRM2	YMR225C	MRPL44	YGL226C-A	OST5
102	YIL073C	SPO22			YER019C-A	SBH2	YMR158C-B	YMR158C-B	YMR144W	FDO1	YGL173C	XRN1	YMR226C	YMR226C	YGL243W	TAD1
103	YIL074C	SER33			YER115C	SPR6	YMR160W	YMR160W	YMR214W	SCJ1	YGL244W	RTF1	YMR256C	COX7	YGL252C	RTG2
104	YIL125W	KGD1			YFL033C	RIM15	YMR161W	HLJ1	YMR225C	MRPL44	YGL252C	RTG2	YMR269W	TMA23	YGL255W	ZRT1
105	YIL159W	BNR1			YFL041W	FET5	YMR164C	MSS11	YMR226C	YMR226C	YGL255W	ZRT1	YMR304W	UBP15	YGR283C	YGR283C
106	YIR018W	YAP5			YFR032C-A	RPL29	YMR178W	YMR178W	YMR230W	RPS10B	YGR097W	ASK10	YMR315W	YMR315W	YHR045W	YHR045W
107	YIR019C	FLO11			YGL020C	GET1	YMR179W	SPT21	YMR233W	TRI1	YGR157W	CHO2	YNL003C	PET8	YHR081W	LRP1
108	YJL101C	GSH1			YGL041C	YGL041C	YMR244W	YMR244W	YMR234W	RNH1	YGR208W	SER2	YNL004W	HRB1	YHR160C	PEX18
109	YJL110C	GZF3			YGL059W	PKP2	YMR246W	FAA4	YMR256C	COX7	YHL007C	STE20	YNL012W	SPO1	YHR180W	YHR180W
110	YJL123C	MTC1			YGL060W	YBP2	YMR247C	RKR1	YMR269W	TMA23	YIL090W	ICE2	YNL072W	RNH201	YHR203C	RPS4B
111	YJL130C	URA2			YGL124C	MON1	YMR250W	GAD1	YMR304W	UBP15	YJL082W	IML2	YNL076W	MKS1	YIR005W	IST3
112	YJL136C	RPS21B			YGL149W	YGL149W	YMR251W	GTO3	YMR315W	YMR315W	YJL088W	ARG3	YNL097C	PHO23	YJL115W	ASF1
113	YJL154C	VPS35			YGL152C	YGL152C	YMR252C	YMR252C	YNL003C	PET8	YJL117W	PHO86	YNL098C	RAS2	YJL120W	YJL120W
114	YJL210W	PEX2			YGL176C	YGL176C	YMR253C	YMR253C	YNL004W	HRB1	YJL119C	YJL119C	YNL116W	DMA2	YJL210W	PEX2
115	YJL211C	YJL211C			YGL211W	NCS6	YMR261C	TPS3	YNL008C	ASI3	YJR073C	OPI3	YNL117W	MLS1	YJL211C	YJL211C
116	YJR011C	YJR011C			YGL252C	RTG2	YNL022C	RCM1	YNL012W	SPO1	YJR087W	YJR087W	YNL205C	YNL205C	YJR034W	PET191
117	YJR032W	CPR7			YGR026W	YGR026W	YNL023C	FAP1	YNL037C	IDH1	YJR109C	CPA2	YNL215W	IES2	YKL069W	YKL069W
118	YJR059W	PTK2			YGR118W	RPS23A	YNL024C	EFM6	YNL069C	RPL16B	YKL096W	CWP1	YNL219C	ALG9	YKL187C	FAT3
119	YJR074W	MOG1			YGR149W	YGR149W	YNL030W	HHF2	YNL076W	MKS1	YKR099W	BAS1	YNL223W	ATG4	YKL197C	PEX1
120	YJR117W	STE24			YGR200C	ELP2	YNL041C	COG6	YNL082W	PMS1	YLL046C	RNP1	YNL224C	SQS1	YKL204W	EAP1
121	YJR139C	HOM6			YGR214W	RPS0A	YNL046W	YNL046W	YNL083W	SAL1	YLL049W	LDB18	YNL226W	YNL226W	YKR099W	BAS1
122	YKL030W	YKL030W			YGR228W	YGR228W	YNL066W	SUN4	YNL097C	PHO23	YLL061W	MMP1	YNL227C	JJJ1	YLR242C	ARV1
123	YKL056C	TMA19			YGR282C	BGL2	YNL130C	CPT1	YNL098C	RAS2	YLR015W	BRE2	YNL234W	YNL234W	YMR252C	YMR252C
124	YKL062W	MSN4			YGR288W	MAL13	YNL134C	YNL134C	YNL116W	DMA2	YLR061W	RPL22A	YNL237W	YTP1	YMR255W	GFD1
125	YKL110C	KTI12			YHL023C	NPR3	YNL143C	YNL143C	YNL215W	IES2	YLR089C	ALT1	YNL242W	ATG2	YNL035C	YNL035C
126	YKL168C	KKQ8			YHL033C	RPL8A	YNL145W	MFA2	YNL218W	MGS1	YLR091W	GEP5	YNL246W	VPS75	YNL076W	MKS1
127	YKL184W	SPE1			YHR012W	VPS29	YNL146W	YNL146W	YNL219C	ALG9	YLR334C	YLR334C	YNL254C	RTC4	YNL145W	MFA2
128	YKL187C	FAT3			YHR030C	SLT2	YNL147W	LSM7	YNL226W	YNL226W	YLR337C	VRP1	YNL273W	TOF1	YNL146W	YNL146W
129	YKL197C	PEX1			YHR031C	RRM3	YNL154C	YCK2	YNL227C	JJJ1	YLR357W	RSC2	YNL288W	CAF40	YNL167C	SKO1
130	YKL205W	LOS1			YHR081W	LRP1	YNL155W	CUZ1	YNL234W	YNL234W	YML013C-A	YML013C-A	YNL296W	YNL296W	YNL183C	NPR1
131	YKL218C	SRY1			YHR129C	ARP1	YNL156C	NSG2	YNL237W	YTP1	YMR031W-A	YMR031W-A	YNL302C	RPS19B	YNL190W	YNL190W
132	YKR007W	MEH1			YHR159W	TDA11	YNL159C	ASI2	YNL242W	ATG2	YNL136W	EAF7	YNL330C	RPD3	YNL215W	IES2
133	YKR048C	NAP1			YIL008W	URM1	YNL166C	BNI5	YNL246W	VPS75	YNL147W	LSM7	YNR007C	ATG3	YNL274C	GOR1
134	YKR099W	BAS1			YIL097W	FYV10	YNL183C	NPR1	YNL254C	RTC4	YNL277W	MET2	YOR155C	ISN1	YNL311C	SKP2
135	YLL043W	FPS1			YIL153W	RRD1	YNL257C	SIP3	YNL296W	YNL296W	YOL047C	LDS2	YPL183C	RTT10	YOL027C	MDM38
136	YLL045C	RPL8B			YJL053W	PEP8	YNL279W	PRM1	YNL302C	RPS19B	YOL089C	HAL9	YPR074C	TKL1	YOL041C	NOP12
137	YLL054C	YLL054C			YJL057C	IKS1	YNL285W	YNL285W	YNL319W	YNL319W	YOL158C	ENB1	YPR093C	ASR1	YOL044W	PEX15
138	YLL055W	YCT1			YJL062W	LAS21	YNL291C	MID1	YNL320W	YNL320W	YOR078W	BUD21	YPR095C	SYT1	YOL116W	MSN1
139	YLL056C	YLL056C			YJL070C	YJL070C	YNL296W	YNL296W	YNL330C	RPD3	YOR184W	SER1			YPL024W	RMI1
140	YLL057C	JLP1			YJL077C	ICS3	YNR019W	ARE2	YNR005C	YNR005C	YOR293W	RPS10A			YPL260W	YPL260W
141	YLR011W	LOT6			YJL107C	YJL107C	YNR021W	YNR021W	YNR007C	ATG3	YOR303W	CPA1			YPR008W	HAA1
142	YLR038C	COX12			YJL117W	PHO86	YNR022C	MRPL50	YNR019W	ARE2	YPL055C	LGE1			YPR011C	YPR011C
143	YLR089C	ALT1			YJL136C	RPS21B	YNR025C	YNR025C	YNR034W	SOL1	YPL180W	TCO89			YPR021C	AGC1
144	YLR096W	KIN2			YJL148W	RPA34	YNR027W	BUD17	YNR066C	YNR066C	YPL226W	NEW1			YPR068C	HOS1
145	YLR097C	HRT3			YJL154C	VPS35	YNR029C	YNR029C	YOL015W	IRC10	YPL239W	YAR1			YPR069C	SPE3
146	YLR098C	CHA4			YJL158C	CIS3	YNR030W	ALG12	YOL056W	GPM3	YPR051W	MAK3			YPR172W	YPR172W
147	YLR112W	YLR112W			YJL211C	YJL211C	YNR031C	SSK2	YOL068C	HST1	YPR074C	TKL1
148	YLR188W	MDL1			YJR059W	PTK2	YNR032W	PPG1	YOL087C	DUF1	YPR079W	MRL1
149	YLR191W	PEX13			YJR074W	MOG1	YNR034W	SOL1	YOL088C	MPD2	YPR093C	ASR1
150	YLR216C	CPR6			YJR139C	HOM6	YNR039C	ZRG17	YOL103W	ITR2	YPR095C	SYT1
151	YLR232W	YLR232W			YKL062W	MSN4	YNR047W	FPK1	YOL114C	PTH4	YPR118W	MRI1
152	YLR233C	EST1			YKL069W	YKL069W	YNR058W	BIO3	YOR055W	YOR055W	YPR151C	SUE1
153	YLR287C-A	RPS30A			YKL110C	KTI12	YOL009C	MDM12	YOR070C	GYP1	YPR196W	YPR196W
154	YLR318W	EST2			YKL137W	CMC1	YOL046C	YOL046C	YOR099W	KTR1
155	YLR330W	CHS5			YKL157W	APE2	YOL047C	LDS2	YOR100C	CRC1
156	YLR342W	FKS1			YKL162C	YKL162C	YOL048C	RRT8	YOR113W	AZF1
157	YLR344W	RPL26A			YKL184W	SPE1	YOL050C	YOL050C	YOR142W	LSC1
158	YLR345W	YLR345W			YKL197C	PEX1	YOL057W	YOL057W	YOR144C	ELG1
159	YLR346C	CIS1			YKL213C	DOA1	YOL059W	GPD2	YOR152C	ATG40
160	YLR357W	RSC2			YKR027W	BCH2	YOL064C	MET22	YOR155C	ISN1
161	YLR360W	VPS38			YKR080W	MTD1	YOL067C	RTG1	YOR166C	SWT1
162	YLR384C	IKI3			YLL002W	RTT109	YOL081W	IRA2	YOR167C	RPS28A
163	YLR425W	TUS1			YLL016W	SDC25	YOL155C	HPF1	YOR185C	GSP2
164	YLR427W	MAG2			YLL040C	VPS13	YOL158C	ENB1	YOR186W	YOR186W
165	YLR428C	YLR428C			YLL045C	RPL8B	YOR003W	YSP3	YOR188W	MSB1
166	YLR441C	RPS1A			YLL058W	YLL058W	YOR005C	DNL4	YPL053C	KTR6
167	YLR442C	SIR3			YLR073C	RFU1	YOR008C-A	YOR008C-A	YPL157W	TGS1
168	YML001W	YPT7			YLR089C	ALT1	YOR009W	TIR4	YPL159C	PET20
169	YML060W	OGG1			YLR185W	RPL37A	YOR010C	TIR2	YPL161C	BEM4
170	YML075C	HMG1			YLR188W	MDL1	YOR012W	YOR012W	YPL162C	YPL162C
171	YML076C	WAR1			YLR191W	PEX13	YOR013W	IRC11	YPR074C	TKL1
172	YML081C-A	ATP18			YLR287C-A	RPS30A	YOR014W	RTS1
173	YML102C-A	YML102C-A			YLR384C	IKI3	YOR022C	DDL1
174	YML102W	CAC2			YLR415C	YLR415C	YOR047C	STD1
175	YMR041C	ARA2			YLR421C	RPN13	YOR090C	PTC5
176	YMR058W	FET3			YLR425W	TUS1	YOR091W	TMA46
177	YMR086C-A	YMR086C-A			YLR429W	CRN1	YOR094W	ARF3
178	YMR157C	AIM36			YML001W	YPT7	YOR097C	YOR097C
179	YMR158C-B	YMR158C-B			YML054C	CYB2	YOR104W	PIN2
180	YMR169c	ALD3			YML072C	TCB3	YOR105W	YOR105W
181	YMR170C	ALD2			YMR035W	IMP2	YOR106W	VAM3
182	YMR179W	SPT21			YMR036C	MIH1	YOR109W	INP53
183	YMR244C-A	COA6			YMR037C	MSN2	YOR132W	VPS17
184	YMR252C	YMR252C			YMR052C-A	YMR052C-A	YOR136W	IDH2
185	YMR253C	YMR253C			YMR054W	STV1	YPL057C	SUR1
186	YMR254C	YMR254C			YMR057C	YMR057C	YPL079W	RPL21B
187	YMR255W	GFD1			YMR145C	NDE1	YPL086C	ELP3
188	YMR271C	URA10			YMR158C-A	YMR158C-A	YPL144W	POC4
189	YMR282C	AEP2			YMR171C	EAR1	YPL178W	CBC2
190	YMR283C	RIT1			YMR244W	YMR244W	YPL180W	TCO89
191	YMR299C	DYN3			YMR246W	FAA4	YPR050C	YPR050C
192	YMR302C	YME2			YMR247C	RKR1
193	YMR313C	TGL3			YMR251W	GTO3
194	YNL032W	SIW14			YMR254C	YMR254C
195	YNL034W	YNL034W			YMR258C	ROY1
196	YNL035C	YNL035C			YMR259C	TRM732
197	YNL051W	COG5			YMR265C	YMR265C
198	YNL052W	COX5A			YMR269W	TMA23
199	YNL068C	FKH2			YMR272C	SCS7
200	YNL096C	RPS7B			YMR275C	BUL1
201	YNL144C	YNL144C			YMR280C	CAT8
202	YNL146W	YNL146W			YMR284W	YKU70
203	YNL165W	YNL165W			YNL023C	FAP1
204	YNL166C	BNI5			YNL027W	CRZ1
205	YNL167C	SKO1			YNL028W	YNL028W
206	YNL183C	NPR1			YNL037C	IDH1
207	YNL187W	SWT21			YNL040W	YNL040W
208	YNL190W	YNL190W			YNL069C	RPL16B
209	YNL201C	PSY2			YNL130C	CPT1
210	YNL227C	JJJ1			YNL140C	YNL140C
211	YNL246W	VPS75			YNL142W	MEP2
212	YNL274C	GOR1			YNL153C	GIM3
213	YNL286W	CUS2			YNL154C	YCK2
214	YNL289W	PCL1			YNL156C	NSG2
215	YNL299W	TRF5			YNL157W	IGO1
216	YNL300W	TOS6			YNL165W	YNL165W
217	YNL301C	RPL18B			YNL168C	FMP41
218	YNL315C	ATP11			YNL183C	NPR1
219	YNL316C	PHA2			YNL199C	GCR2
220	YNL318C	HXT14			YNL253W	TEX1
221	YNL329C	PEX6			YNL274C	GOR1
222	YNR051C	BRE5			YNL293W	MSB3
223	YOL006C	TOP1			YNL298W	CLA4
224	YOL007C	CSI2			YNL322C	KRE1
225	YOL019W	YOL019W			YNR005C	YNR005C
226	YOL027C	MDM38			YNR024W	MPP6
227	YOL028C	YAP7			YNR028W	CPR8
228	YOL031C	SIL1			YNR032C-A	HUB1
229	YOL032W	OPI10			YOL006C	TOP1
230	YOL035C	YOL035C			YOL031C	SIL1
231	YOL036W	YOL036W			YOL047C	LDS2
232	YOL041C	NOP12			YOL048C	RRT8
233	YOL081W	IRA2			YOL057W	YOL057W
234	YOL116W	MSN1			YOL064C	MET22
235	YOL129W	VPS68			YOL067C	RTG1
236	YOL131W	YOL131W			YOL081W	IRA2
237	YOL132W	GAS4			YOL089C	HAL9
238	YOL136C	PFK27			YOL129W	VPS68
239	YOR065W	CYT1			YOL158C	ENB1
240	YOR069W	VPS5			YOL159C	CSS3
241	YOR183W	FYV12			YOR002W	ALG6
242	YOR184W	SER1			YOR005C	DNL4
243	YOR196C	LIP5			YOR008C	SLG1
244	YOR221C	MCT1			YOR014W	RTS1
245	YPL090C	RPS6A			YOR069W	VPS5
246	YPL102C	YPL102C			YOR097C	YOR097C
247	YPL106C	SSE1			YOR106W	VAM3
248	YPL120W	VPS30			YOR213C	SAS5
249	YPL155C	KIP2			YOR219C	STE13
250	YPL161C	BEM4			YOR355W	GDS1
251	YPL183C	RTT10			YOR379C	YOR379C
252	YPL226W	NEW1			YPL048W	CAM1
253	YPL260W	YPL260W			YPL051W	ARL3
254	YPR060C	ARO7			YPL055C	LGE1
255	YPR069C	SPE3			YPL061W	ALD6
256	YPR073C	LTP1			YPL074W	YTA6
257	YPR134W	MSS18			YPL090C	RPS6A
258	YPR151C	SUE1			YPL102C	YPL102C
259	YPR191W	QCR2			YPL106C	SSE1
260	YPR192W	AQY1			YPL183C	RTT10
261	YPR201W	ARR3			YPL205C	YPL205C
262					YPL260W	YPL260W
263					YPR071W	YPR071W
264					YPR073C	LTP1
265					YPR074C	TKL1
266					YPR084W	YPR084W
267					YPR089W	YPR089W
268					YPR093C	ASR1
269					YPR095C	SYT1
270					YPR151C	SUE1
271					YPR192W	AQY1
272					YPR193C	HPA2
	*Bold letters indigate repeated PGIs
