# Supplementary material for: Functional characterisation of long intergenic non-coding RNAs through genetic interaction profiling in Saccharomyces cerevisiae
Source: BMC Biol. 2016 Dec 7;14:106. doi: 10.1186/s12915-016-0325-7 (PMC5142380; doi:10.1186/s12915-016-0325-7)
Supplement: Additional file 4: Table S3. — Intergenic SUTs identified in Xu et al. [11]. (XLSX 17 kb) [file 12915_2016_325_MOESM4_ESM.xlsx]

## Sheet: Table S3 
Supplementary Table S3. Intergenic SUTs identified in Xu et al., 2009
	Transcript ID	Unannotated Transcript ID	Start (bp)	End (bp)	Chromosome	Strand	Left gene	*Distance from left gene's boundary	Right gene	*Distance from left gene's boundary
1	ST0001	SUT001	9369	9601	1	+	NA	NA	CUT001	20472
2	ST0047	SUT004	198775	199895	1	+	YAR042W	2520	NA	NA
3	ST0091	SUT007	196311	196735	2	+	YBL015W	448	YBL013W	5280
4	ST0106	SUT010	251616	252104	2	+	YBR006W	3016	SUT011	2536
5	ST0138	SUT014	362864	364592	2	+	CUT018	1896	CUT019	1304
6	ST0182	SUT019	532512	533192	2	+	YBR142W	1712	YBR145W	408
7	ST0324	SUT035	205762	205938	3	+	SUT034	1320	SUT036	888
8	ST0370	SUT042	80713	82585	4	+	YDL212W	1464	YDL210W	1952
9	ST0511	SUT054	542179	542523	4	+	YDR041W	1608	CUT065	24
10	ST0513	SUT055	544043	544730	4	+	CUT065	800	YDR044W	1681
11	ST0548	SUT058	680212	680420	4	+	YDR110W	2224	YDR115W	1712
12	ST0673	SUT067	1140661	1140701	4	+	YDR334W	152	YDR335W	104
13	ST0797	SUT083	1500709	1501021	4	+	YDR531W	1304	YDR536W	6920
14	ST0803	SUT085	1521093	1522253	4	+	YDRWdelta31	2344	NA	NA
15	ST0807	SUT087	11545	11929	5	+	CUT103	1048	YEL072W	1640
16	ST0954	SUT098	504001	504945	5	+	CUT119	2672	YER164W	144
17	ST0998	SUT105	110185	110553	6	+	YFL014W	2440	YFL009W	5416
18	ST1033	SUT107	256457	257401	6	+	YFR052W	2984	CUT123	4072
19	ST1062	SUT111	74442	76698	7	+	YGL226W	624	YGL225W	104
20	ST1243	SUT123	622051	622283	7	+	CUT151	4472	SUT124	2952
21	ST1251	SUT125	650859	651163	7	+	YGR082W	6128	YGR088W	3456
22	ST1254	SUT126	660091	661403	7	+	YGR089W	264	YGR090W	680
23	ST1283	SUT129	738427	738883	7	+	YGR122W	2936	CUT155	520
24	ST1324	SUT135	856683	857035	7	+	SUT134	6272	YGR181W	1192
25	ST1365	SUT142	994314	994954	7	+	YGR249W	4384	CUT165	80
26	ST1563	SUT173	516596	517260	8	+	YHR206W	1712	YHR208W	224
27	ST1566	SUT174	522204	522596	8	+	YHR209W	1888	YHR211W	464
28	ST1681	SUT193	387001	388449	9	+	YIR018W	1120	SUT194	792
29	ST1816	SUT211	415136	415384	10	+	CUT213	1048	YJLWtau4, YJLWdelta10	6528
30	ST2012	SUT234	321955	322451	11	+	YKL064W	1528	YKL062W	256
31	ST2110	SUT242	618510	619150	11	+	YKR093W	1128	YKR095W	128
32	ST2170	SUT249	222321	222617	12	+	YLR033W	11840	SUT250	1536
33	ST2418	SUT285	13521	14065	13	+	YML131W	2072	CUT280	912
34	ST2513	SUT298	297121	297193	13	+	YMR012W	2064	snR78	80
35	ST2561	SUT303	432137	433041	13	+	SUT302	1160	YMR083W	1088
36	ST2571	SUT305	480873	481209	13	+	YMR100W	12512	YMR107W	1744
37	ST2617	SUT311	610425	610897	13	+	YMR173W, YMR173W-A	280	YMR175W	80
38	ST2956	SUT339	724500	725972	14	+	CUT351	424	SUT340	1864
39	ST2957	SUT340	727836	728060	14	+	SUT339	1864	SUT341	424
40	ST2972	SUT347	8665	9065	15	+	YOL164W	416	SUT348	6624
41	ST2973	SUT348	15689	16401	15	+	SUT347	6624	SUT349	5464
42	ST2981	SUT354	40321	40569	15	+	SUT353	1152	YOL152W	136
43	ST3110	SUT363	408138	408218	15	+	YOR040W	248	YOR042W	160
44	ST3126	SUT367	444098	444538	15	+	YOR061W	1352	YOR063W	112
45	ST3168	SUT370	570970	571786	15	+	YOR127W	6552	tD(GUC)O	176
46	ST3200	SUT375	672610	673186	15	+	CUT388	1976	YOR181W	2272
47	ST3411	SUT398	286625	287009	16	+	YPL143W	3512	SUT399	2400
48	ST3498	SUT414	544035	544323	16	+	YPL008W	1984	YPL006W	272
49	ST3631	SUT431	937283	937955	16	+	YPR198W	1416	CUT435	1256
50	ST3634	SUT432	5076	6237	1	-	NA	NA	YAL067C	1040
51	ST3637	SUT433	28085	29773	1	-	CUT436	16944	CUT437	760
52	ST3688	SUT437	45285	45461	2	-	YBL093C	272	YBL091C-A	1064
53	ST3746	SUT444	255772	256276	2	-	YBR009C	32	YBR011C	624
54	ST3913	SUT451	786476	786868	2	-	YBR292C	624	SUT452	2208
55	ST3981	SUT457	176598	176942	3	-	YCR030C	88	YCR031C	448
56	ST4144	SUT463	411397	411565	4	-	YDL024C, YDL022C-A	1560	CUT491	2272
57	ST4154	SUT465	443805	444197	4	-	YDL005C	1448	YDL002C	2512
58	ST4168	SUT467	488934	489222	4	-	YDR022C	176	YDR026C	3248
59	ST4181	SUT469	544983	545967	4	-	YDR043C	1416	CUT495	1696
60	ST4203	SUT471	593223	593495	4	-	YDR072C	1688	CUT500	4928
61	ST4290	SUT477	924281	924537	4	-	YDR228C	384	YDR231C	1696
62	ST4309	SUT479	980065	980921	4	-	YDR261C	784	YDR263C	13136
63	ST4318	SUT480	1018121	1019129	4	-	YDR277C	2240	CUT518	840
64	ST4422	SUT493	1353241	1353553	4	-	YDR443C	3224	YDR447C	1216
65	ST4465	SUT495	1476649	1476993	4	-	CUT537	16	YDR520C	3968
66	ST4473	SUT496	1493649	1493945	4	-	snR84	536	YDR529C	2008
67	ST4479	SUT497	1507393	1507489	4	-	YDR534C, YDR535C	320	CUT540	408
68	ST4486	SUT501	10501	11341	5	-	SUT500	736	SUT502	3352
69	ST4609	SUT515	363965	364309	5	-	YER101C	2112	YER105C	3200
70	ST4654	SUT518	522869	522933	5	-	YER168C	152	SUT519	3999
71	ST4693	SUT526	103277	103549	6	-	YFL018C	56	YFL017C	280
72	ST4742	SUT532	17213	17709	7	-	YGL257C	2920	CUT583	4176
73	ST4788	SUT539	165607	166127	7	-	YGL179C	528	CUT590	736
74	ST5034	SUT570	958775	959687	7	-	YGR233C	360	YGR235C	1568
75	ST5160	SUT581	249813	250989	8	-	YHR075C	112	YHR077C	1248
76	ST5209	SUT591	406222	406766	8	-	YHR153C	3520	CUT652	3640
77	ST5244	SUT601	28493	28789	9	-	NA	NA	YIL166C	1600
78	ST5374	SUT616	427341	429437	9	-	SUT615	1976	YIR039C	904
79	ST5392	SUT617	75557	75797	10	-	YJL190C	176	YJL187C	816
80	ST5399	SUT620	90149	90517	10	-	YJL178C	24	YJL176C	1352
81	ST5547	SUT640	524108	524572	10	-	YJR045C	2232	YJR047C	224
82	ST5574	SUT643	605932	607420	10	-	YJR094C	128	CUT696	2056
83	ST6104	SUT710	928244	928572	12	-	YLR401C	3752	CUT753	32
84	ST6177	SUT718	146269	146301	13	-	YML064C	296	YML062C	1112
85	ST6206	SUT721	258725	258965	13	-	YML006C	152	SUT722	512
86	ST6207	SUT722	259477	260077	13	-	SUT721	512	YML004C	1448
87	ST6212	SUT725	271701	271917	13	-	YMR001C, YMR001C-A	184	YMR006C	5552
88	ST6314	SUT733	616045	616325	13	-	YMR174C	5640	SUT734	2568
89	ST6613	SUT756	735848	736160	14	-	YNR056C, YNR057C	1664	CUT820	56
90	ST6893	SUT790	832103	832295	15	-	YOR271C	32	YOR273C	1936
91	ST7103	SUT815	443111	444271	16	-	SUT814	11480	CUT899	40
92	ST7165	SUT827	619767	619983	16	-	SUT826	4488	CUT905	2720
93	ST7173	SUT830	645415	645679	16	-	CUT907	176	YPR037C	776
94	ST7215	SUT834	769743	770687	16	-	CUT914	2296	YPR120C	3032
95	ST7270	SUT847	935951	937263	16	-	CUT925	2168	YPR199C	712
*As gene's boundary we took into consideration the UTR, ORF or any other feuture at the start or end of a gene as annotated in the S. cerevisiae strain S288C reference genome which was used by Xu et al., 2009.
