# Supplementary material for: Functional characterisation of long intergenic non-coding RNAs through genetic interaction profiling in Saccharomyces cerevisiae
Source: BMC Biol. 2016 Dec 7;14:106. doi: 10.1186/s12915-016-0325-7 (PMC5142380; doi:10.1186/s12915-016-0325-7)
Supplement: Additional file 5: Table S4. — Genomic features considered for selecting intergenic SUTs. (XLSX 8 kb) [file 12915_2016_325_MOESM5_ESM.xlsx]

## Sheet: Table S4 
Supplementary Table S4. Genomic features considered for selecting intergenic SUTs
	Genomic feature (*)
1	ARS
2	ARS consensus sequence
3	CDEI
4	CDEII
5	CDEIII
6	CDS
7	ORF
8	X_element_combinatorial_repeats
9	X_element_core_sequence
10	Y'_element
11	binding_site
12	centromere
13	external_transcribed_spacer_region
14	five_prime_UTR_intron
15	insertion
16	internal_transcribed_spacer_region
17	intron
18	long_terminal_repeat
19	ncRNA
20	non_transcribed_region
21	noncoding_exon
22	not in systematic sequence of S288C
23	not physically mapped
24	plus_1_translational_frameshift
25	pseudogene
26	rRNA
27	repeat_region
28	retrotransposon
29	snRNA
30	snoRNA
31	tRNA
32	telomere
33	telomeric_repeat
34	transposable_element_gene
(*)	Genomic features are discussed in detail at the SGD Glossary (http://www.yeastgenome.org/glossary)
