# Supplementary material for: Functional characterisation of long intergenic non-coding RNAs through genetic interaction profiling in Saccharomyces cerevisiae
Source: BMC Biol. 2016 Dec 7;14:106. doi: 10.1186/s12915-016-0325-7 (PMC5142380; doi:10.1186/s12915-016-0325-7)
Supplement: Additional file 6: Table S5. — Genomic features of tested intergenic SUTs. (XLSX 11 kb) [file 12915_2016_325_MOESM6_ESM.xlsx]

## Sheet: Table S5 
Supplementary Table S5. Genomic features of tested intergenic SUTs
	Long non-coding RNA	Chromosome	Strand	Genomic location (Xu et al., 2009)	SUT locus size (nt)	Left gene	Right gene	Expression level	Genomic sequence
1	SUT457	III	-	176598-176942	345	SYP1 (- strand)	RPS14A (- strand)	High	TTAGGGTTGAGTGGGGAGTAAAGAATAAAGCGAATCCTATTCGTGTAAGCCGGTCTACTTATTGATAACAATATTTTACAGGCGGCTATCATGTTTCAGCTTACGCATTCACAGTCAGGTTGGTGCTCTACATGAATACCAGCGTTTACTTTCATTTACAGAGTACTAGCACCTCCACTGTCGCTAATACTGAATTTAGTTTTGAAGAGTGAAAACAACTAAATCAGGCGGTAGAAGAAAATCAATAGCTCATATATTCTTATATATTACAGGTGATATTTGTATATGATTATGAATGGCTTTTCGTAGCCCGTGATCTTTCATTTCTATATTATGTGTAGCTAA
2	SUT014	II	+	362864-364592	1729	ORC2 (- strand)	TRM7 (- strand)	Medium	TTCATATTACATATAAAGGTGCCACAGCAAGTTAATGTCACGGCAGCTAGTGACGCTATTGCTAGTTTACACCTAGATGAGGCCACTGGAGAAATGGTCTCTAAGACAGAGTTGAAGAAGCGTATTAAGGGAATACAAATTGAGGCCAAAAAGCTGTCAAAAAGACTCTTGCGAAACCAAAACCAGCTTCGAAAAGACTAATTTCCTGGCCGGTTTATAGTCATCTCAATACTAGATCACAGCAAATCCAATTAAGAAACAGACTCTTGATATAAATTTTTATCCATACAAGTTCCGATTATATATATTCAATCCTGAATTTTTGGCCAAGTATGCCCATTCAAAAAGGCGAAAATTTCCCTTAAGAGAAGTTTCACATTGCTAGGAGAGTTCATGCAG…
3	SUT451	II	-	786476-786868	392	YBR292C (- strand)	VBA2 (+ strand)	Medium	TTCGCCTTTGTCCAAGTCCTCATCTAAGTCTTCACTGTAGTCGACAGAAGGAATTTCAGTCTCTTCAATACTGCCATAGTTTCCATCCTTGCTTTTCGGTAGTACTTGTGTTTACTAGATTTAAGCATTGCAGAAAAAAATCTGATTTGGAATTAATGTTTCATTTACTACATTTTAAAGCATTTTGTACCATTCAGAGGCAAGAATTGGCCAATACTGTGTGTTCTTATAACGATAACTAGTATATATATTCTCGAAATTGTATATTTCTGTGGATTTGCACACAATCATCTAATAGCAAATTAGGAAGAAAGCCACACATGCACATATATCGCATCACTTACCGAGCCTTAGAATGTGGTTGCCACACATTAGGACATGTTACCCCCCGCA
4	SUT469	IV	-	544983-545967	985	NRG1 (- strand)	HEM13 (+ strand)	Medium	GCAACAATTACGGTGGGGAGAAATATCAACAAAAGGGCAAGGCTATGCCTTCTGGAAAGTGGCAGACTTGCACTTTCCTCGAAAAGAAAAATGACCGCAAGATCCGGTTGTTCTCAACCTTCTACATTAAGACATACTTCTACGATTTTCGAATGCCGAAGCAACTATCGCTGAAATTTGTCATGTCAAAATTGCTACTGGGGGAGAAGAATATATATGGAAGTAATTATTATTTACGTTGCTGAAATGGCAGGTTAGACGCATGTTTTGCAAAATAAGTGGTTTTGAAAAGAATTGATACTAGGAATCGGTGCAATACCTTCTACCTTTCTTAATAGGTATTCTTGAATAATCTACCTCACTTTCTGTCCCAGATACGAGATGTCGAGCGCCTCGAAA…
5	SUT042	IV	+	80713-82585	1873	YDL211C (- strand)	UGA4 (+ strand)	Low	TTCTTCCATCGTCCAGTGATATCGGTAAACCGGTAGCTTTTTCTTAACTTTGAACAAAGAAGAGATAACTACGGACCCTTCTCCACGTTTCGATCTTTGGCTTCACTTCCTCATAGCCTGTATTTGAATCTAGCAGGTGTAATATTGTGGAAGAATGAAAACAGTATTTTTAATGGATTACTAAGGCATATTTAATGCGTTGTCAAGGAGGATGCTTGCACTGCAAAAACGATACATAAGTTAGCATGGGAATTTCATTAATGAAAGAATAAATGCACCGAAACAAAATCATGAATTAATTGTGGTTTCAGAATAATGAAAAATCCATTGGCTGTTCCTGTTCCTATGTGAATGGTTCATCTCTGCCATAATAATTACTATTTTGTTTAAAGAGTCTTT…
6	SUT123	VII	+	622051-622283	233	YGR066C (- strand)	YGR067C (- strand)	Medium	AAGAGGGGTGAAAAGACATTCTAAATTTTGTTATCGAATGTGAACAGAACACTTAAGAAAACGCCAAGGTTAAGAAGGCCTTGAGAGTATTGATTAAGGCGCATGGAGCACAGGTAAACGCGAAAGACGTTTTGTACTTCCTTTTACTGAGCACCTCTTACATGTAGTAGTAACCATCGCAGCGGAATAAGCACACAAAAAATGGTATTTACTTTTAGGCAAACTTGTGGGAA
