# Supplementary material for: Functional characterisation of long intergenic non-coding RNAs through genetic interaction profiling in Saccharomyces cerevisiae
Source: BMC Biol. 2016 Dec 7;14:106. doi: 10.1186/s12915-016-0325-7 (PMC5142380; doi:10.1186/s12915-016-0325-7)
Supplement: Additional file 13: Table S6. — Yeast strains used in this study. (XLSX 10 kb) [file 12915_2016_325_MOESM13_ESM.xlsx]

## Sheet: Table S6 
Supplementary Table S6. Yeast strains used in this study
	Reference Number	Name	Genotype	Sourse
1	AK104	BY4741 (WT)	MATa ura3Δ0 leu2Δ0 his3Δ0 met15Δ0	Euroscarf
2	AK547	Y8835 (WT)	MATα can1Δ::STE2pr-his5 lyp1Δ ura3Δ::NatMX leu2Δ0 his3Δ1 met15Δ0 cyh2	C. Boone
3	AK204	Y7092 (WT)	MATα can1Δ::STE2pr-his5 lyp1Δ ura3Δ0 leu2Δ0 his3Δ1 met15Δ0	C. Boone
4	AK586	yku70Δ	BY4741/Y7092 hybrid, yku70Δ::KanMX4	This study
5	AK587	yku70Δsut457Δ	BY4741/Y7092 hybrid, yku70Δ::KanMX4, sut457Δ::NatMX4	This study
6	AK588	mre11Δ	BY4741/Y7092 hybrid, mre11Δ::KanMX4	This study
7	AK589	mre11Δsut457Δ	BY4741/Y7092 hybrid, mre11Δ::KanMX4, sut457Δ::NatMX4	This study
8	AK590	rad51Δ	BY4741/Y7092 hybrid, rad51Δ::KanMX4	This study
9	AK591	rad51Δsut457Δ	BY4741/Y7092 hybrid, rad51Δ::KanMX4, sut457Δ::NatMX4	This study
10	AK592	rad52Δ	BY4741/Y7092 hybrid, rad52Δ::KanMX4	This study
11	AK593	rad52Δsut457Δ	BY4741/Y7092 hybrid, rad52Δ::KanMX4, sut457Δ::NatMX4	This study
12	AK594	rad57Δ	BY4741/Y7092 hybrid, rad57Δ::KanMX4	This study
13	AK595	rad57Δsut457Δ	BY4741/Y7092 hybrid, rad57Δ::KanMX4, sut457Δ::NatMX4	This study
14	AK596	rad59Δ	BY4741/Y7092 hybrid, rad59Δ::KanMX4	This study
15	AK597	rad59Δsut457Δ	BY4741/Y7092 hybrid, rad59Δ::KanMX4, sut457Δ::NatMX4	This study
16	AK598	tgs1Δ	BY4741/Y7092 hybrid, tgs1Δ::KanMX4	This study
17	AK599	tgs1Δsut457Δ	BY4741/Y7092 hybrid, tgs1Δ::KanMX4, sut457Δ::NatMX4	This study
18	AK600	pbp2Δ	BY4741/Y7092 hybrid, pbp2Δ::KanMX4	This study
19	AK601	pbp2Δsut457Δ	BY4741/Y7092 hybrid, pbp2Δ::KanMX4, sut457Δ::NatMX4	This study
20	AK602	hek2Δ	BY4741/Y7092 hybrid, hek2Δ::KanMX4	This study
21	AK603	hek2Δsut457Δ	BY4741/Y7092 hybrid, hek2Δ::KanMX4, sut457Δ::NatMX4	This study
22	AK604	gbp2Δ	BY4741/Y7092 hybrid, gbp2Δ::KanMX4	This study
23	AK605	gbp2Δsut457Δ	BY4741/Y7092 hybrid, gbp2Δ::KanMX4, sut457Δ::NatMX4	This study
24	AK606	hsc82Δ	BY4741/Y7092 hybrid, hsc82Δ::KanMX4	This study
25	AK607	hsc82Δsut457Δ	BY4741/Y7092 hybrid, hsc82Δ::KanMX4, sut457Δ::NatMX4	This study
26	AK608	cgi121Δ	BY4741/Y7092 hybrid, cgi121Δ::KanMX4	This study
27	AK609	cgi121Δsut457Δ	BY4741/Y7092 hybrid, cgi121Δ::KanMX4, sut457Δ::NatMX4	This study
28	AK610	exo1Δ	BY4741/Y7092 hybrid, exo1Δ::KanMX4	This study
29	AK611	exo1Δsut457Δ	BY4741/Y7092 hybrid, exo1Δ::KanMX4, sut457Δ::NatMX4	This study
30	AK612	WT [Ura3pr::NTR]	BY4741/Y7092 hybrid, Ura3pr::NTR	This study
31	AK613	sut457Δ [Ura3pr::NTR]	BY4741/Y7092 hybrid, Ura3pr::NTR, sut457Δ::NatMX4	This study
32	AK614	WT [Ura3pr::SUT457]	BY4741/Y7092 hybrid, Ura3pr::SUT457	This study
33	AK615	sut457Δ [Ura3pr::SUT457]	BY4741/Y7092 hybrid, Ura3pr::SUT457, sut457Δ::NatMX4	This study
34	AK414	tlc1Δ	Y7092, tlc1Δ::NatMX4	This study
35	AK423	est1Δ	Y7092, est1Δ::NatMX4	This study
36	AK616	sut457Δ	Y7092, sut457Δ::NatMX4	This study
37	AK262	sut014Δ	Y7092, sut014Δ::NatMX4	This study
38	AK418	sut451Δ	Y7092, sut451Δ::NatMX4	This study
39	AK422	sut469Δ	Y7092, sut469Δ::NatMX4	This study
40	AK416	sut042Δ	Y7092, sut042Δ::NatMX4	This study
41	AK411	sut123Δ	Y7092, sut123Δ::NatMX4	This study
42	SGA-v2 library	SGA library	BY4741, non-essenctial orfΔ::KanMX4 library	C. Boone
