# Supplementary material for: Functional characterisation of long intergenic non-coding RNAs through genetic interaction profiling in Saccharomyces cerevisiae
Source: BMC Biol. 2016 Dec 7;14:106. doi: 10.1186/s12915-016-0325-7 (PMC5142380; doi:10.1186/s12915-016-0325-7)
Supplement: Additional file 14: Table S7. — Primer and probe sequences. (XLSX 10 kb) [file 12915_2016_325_MOESM14_ESM.xlsx]

## Sheet: Table S7 
Supplementary Table S7. Primer and probe sequences
		Gene expression analysis
	Primers	Forward (5'-3')	Reverse (5'-3')
1	SYP1	GATTCAACTCGCTGGGAGAG	GTTCTCCACGGATTCCTTCA
2	RPS14A	GAACCAAGACTCCAGGTCCA	ATCTGGCCAAAGCTCTCAAA
3	SUT457	TAGCGACAGTGGAGGTGCTA	ACAGGCGGCTATCATGTTTC
4	SNR65	GCTAGATAGTATCTGAAAGCATTCAAAC	GTTCAGAGATTTAAAACTGTCGAAAACA
		Gene deletion
	Primers	Forward (5'-3')	Reverse (5'-3')
1	Delete SUT042	CTGCATTCTTCTTCCATCGTCCAGTGATATCGGTAAACCGGTAGCTTTTTCTTAAACATGGAGGCCCAGAATACCCT	AACATAAGCATGATAAATAAAAAATGCAAGATCCGCTCTCAAATTCTTTACAACGCAGTATAGCGACCAGCATTCAC
2	Delete SUT123	CCGCATACATTCGAACCATTACCAGAAAAACATGGAGGCCCAGAATACCCT	TAATTTTAATACTTCCCACAAGTTTGCCCAGTATAGCGACCAGCATTCAC
3	Delete SUT014	CGCGAATAAGTCGATATTTATGCATGGATATTTGGCCTTTTACGACACTTATTCACATGGAGGCCCAGAATACCCT	TAGAATATCCATTGTATAATATAAAAGAAAATGAAACAGTAATTATATTATATTCAGTATAGCGACCAGCATTCAC
4	Delete SUT451	TCACATTGTGTTGAGCACTGATAGATTAATACTATATTTCTGCTAGGTGCGGACATGGAGGCCCAGAATACCCT	ACTGTAGTCGACAGAAGGAATTTCAGTCTCTTCAATACTGCCATAGTTCAGTATAGCGACCAGCATTCAC
5	Delete SUT457	TTCTTTGTATTTCGTGAAAACTTGAATGCAATATAGAGTTTTTCAATCTGCAAACATGGAGGCCCAGAATACCCT	TTTTTTTTGAAGGAGGCGCGCATAAAATAATCTCACACTATTTTGAACATTGCCAGTATAGCGACCAGCATTCAC
6	Delete SUT469	GCAATAGCTTTTCGTGACTTGTTTTAAATACAAGGCATATAGGCGCAGCTTCACCACATGGAGGCCCAGAATACCCT	AGATCCGGTTGTTCTCAACCTTCTACATTAAGACATACTTCTACGATTTTCGAAT CAGTATAGCGACCAGCATTCAC
7	Delete TLC1	GTTCTCAATTAAAAGACCTTCTTTGTAGCTTTTAGTGTGATTTTTCTGGTTTGAGAC ATGGAGGCCCAGAATACCCT	TTATTTGTATATTGTATATTCTAAAAAGAAGAAGCCATTTGGTGGGCTTTATTACAGTATAGCGACCAGCATTCAC
8	Delete EST1	AAACTTATCAGGGGAAAAAGTATATTCCATTAAATGACACATGCCACCATAGATAACATGGAGGCCCAGAATACCCT	GTCGTCATAATATATTTCATATTATGATTTTTTCCCTCACCATTACTTGTTCTC CAGTATAGCGACCAGCATTCAC
9	Delete EXO1	GACCACATTAAAATAAAAGGAGCTCGAAAAAACTGAAAGGCGTAGAAAGGAACATGGAGGCCCAGAATACCCT	ATTTTCATTTGAAAAATATACCTCCGATATGAAACGTGCAGTACTTAACTTCAGTATAGCGACCAGCATTCAC
		Biotinylated probes
1	C1-3A probe (against telomeric repeats)	CACCACACCCACACACCACACCCACA - BIOTIN
2	SUT457probe1	GCACCAACCTGACTGTGAATGCGTAAGCTGAAACA – BIOTIN
3	SUT457probe2	BIOTIN – ATTAGCGACAGTGGAGGTGCTAGTAC
4	ACT1	GGGCAACTCTCAATTCGTTGTAGAAGGTATGATGCCAGATCTTTTCCATATCGTCCCAGTTGGTGACAATACCGTGTTCAATTGGGTAAC- BIOTIN
All primers and probes were synthesised by Integrated DNA technologies (IDT).
