# Supplementary material for: Functional characterisation of long intergenic non-coding RNAs through genetic interaction profiling in Saccharomyces cerevisiae
Source: BMC Biol. 2016 Dec 7;14:106. doi: 10.1186/s12915-016-0325-7 (PMC5142380; doi:10.1186/s12915-016-0325-7)
Supplement: Additional file 15: Table S8. — List of all analysed Gene Ontology Slim terms. (XLSX 10 kb) [file 12915_2016_325_MOESM15_ESM.xlsx]

## Sheet: Table S8
Supplementary Table S8. List of all analysed Gene Ontology Slim terms
	Gene Ontology Slim Biological Processes (March/2016) (*)
1	amino acid transport
2	biological process unknown
3	carbohydrate metabolic process
4	carbohydrate transport
5	cell budding
6	cell morphogenesis
7	cell wall organization or biogenesis
8	cellular amino acid metabolic process
9	cellular ion homeostasis
10	cellular respiration
11	cellular response to DNA damage stimulus
12	chromatin organization
13	chromosome segregation
14	cofactor metabolic process
15	conjugation
16	cytokinesis
17	cytoplasmic translation
18	cytoskeleton organization
19	DNA recombination
20	DNA repair
21	DNA replication
22	DNA-templated transcription, elongation
23	DNA-templated transcription, initiation
24	DNA-templated transcription, termination
25	endocytosis
26	endosomal transport
27	exocytosis
28	generation of precursor metabolites and energy
29	Golgi vesicle transport
30	histone modification
31	invasive growth in response to glucose limitation
32	ion transport
33	lipid metabolic process
34	lipid transport
35	meiotic cell cycle
36	membrane fusion
37	membrane invagination
38	mitochondrial translation
39	mitochondrion organization
40	mitotic cell cycle
41	mRNA processing
42	not_yet_annotated
43	nuclear transport
44	nucleobase-containing compound transport
45	nucleobase-containing small molecule metabolic process
46	nucleus organization
47	oligosaccharide metabolic process
48	organelle assembly
49	organelle fission
50	organelle fusion
51	organelle inheritance
52	other
53	peptidyl-amino acid modification
54	peroxisome organization
55	protein acylation
56	protein alkylation
57	protein complex biogenesis
58	protein dephosphorylation
59	protein folding
60	protein glycosylation
61	protein lipidation
62	protein maturation
63	protein modification by small protein conjugation or removal
64	protein phosphorylation
65	protein targeting
66	proteolysis involved in cellular protein catabolic process
67	pseudohyphal growth
68	regulation of cell cycle
69	regulation of DNA metabolic process
70	regulation of organelle organization
71	regulation of protein modification process
72	regulation of translation
73	regulation of transport
74	response to chemical stimulus
75	response to heat
76	response to osmotic stress
77	response to oxidative stress
78	response to starvation
79	ribosomal large subunit biogenesis
80	ribosomal small subunit biogenesis
81	ribosomal subunit export from nucleus
82	ribosome assembly
83	RNA catabolic process
84	RNA modification
85	RNA splicing
86	rRNA processing
87	signaling
88	snoRNA processing
89	sporulation
90	telomere organization
91	transcription from RNA polymerase I promoter
92	transcription from RNA polymerase II promoter
93	transcription from RNA polymerase III promoter
94	translational elongation
95	translational initiation
96	transmembrane transport
97	transposition
98	tRNA aminoacylation for protein translation
99	tRNA processing
100	vacuole organization
101	vesicle organization
102	vitamin metabolic process
(*)	Gene Ontology Slim Biological Processes can be found by http://www.yeastgenome.org/cgi-bin/GO/goSlimMapper.pl
