# Supplementary material for: Functional characterisation of long intergenic non-coding RNAs through genetic interaction profiling in Saccharomyces cerevisiae
Source: BMC Biol. 2016 Dec 7;14:106. doi: 10.1186/s12915-016-0325-7 (PMC5142380; doi:10.1186/s12915-016-0325-7)
Supplement: Additional file 16: — Supporting data. (XLSX 10 kb) [file 12915_2016_325_MOESM16_ESM.xlsx]

## Sheet: Fig. 4e values
Figure 4e supporting data
	WT (P5)	exo1Δ (P5)	sut457Δ (P5)	sut457Δexo1Δ (P5)
Tetrad 1	1	1.22353	1.69093	1.00645
Tetrad 2	1	1.06923	2.27434	1.04315
Tetrad 3	1	0.937375	1.8854	0.826576
Mean	1	1.07671	1.95023	0.958727
SME	0	0.0826901	0.171507	0.0669194
*SME : Standard error of the Mean

## Sheet: Fig. 5c values
Figure 5c supporting data
	WT (P5)	WT [ectopSUT457] (P5)	sut457Δ (P5)	sut457Δ [ectopSUT457] (P5)
Tetrad 1	1	1.08302	1.93001	1.32511
Tetrad 2	1	1.225	3.67909	0.930678
Tetrad 3	1	1.37501	1.39076	0.5946
Tetrad 4	1	1.37	3.50725	2.17422
Tetrad 5	1	1.08	3.78125	2.01029
Mean	1	1.22661	2.85767	1.40698
SME	0	0.0650764	0.498099	0.303822
*SME : Standard error of the Mean
